# Supplementary material for: Mutations in TSPAN12 gene causing familial exudative vitreoretinopathy
Source: Hum Genomics. 2024 Mar 1;18:22. doi: 10.1186/s40246-024-00589-6 (PMC10905792; doi:10.1186/s40246-024-00589-6)
Supplement: Supplementary file 1 — Additional file 1. Table S1: The primers uesd in pMINI-gene construction. Table S2: The primers uesd in Amplification product identification. Table S3: The primers uesd in RT-PCR. [file 40246_2024_589_MOESM1_ESM.xls]

## Sheet: Sheet1
	Supplementary Table 1. The primers uesd in pMINI-gene construction.
	NO.	Name	Primer Sequence(5'→3')	Fragments
	FEVR 48	TSPAN12-612-AF	AAGCTTGGTACCGAGCTCGGATCCGTTCCAGTACAAT GGTCAGATATGGTCA	TSPAN12-612A
		TSPAN12-612-AR	CTCTAACCACCTTCACAATAATTTAGCAAAATGGCTT TTCAGATGT
		TSPAN12-612-BF	TATTGTGAAGGTGGTTAGAGGTTTAATGATTAAAGTG	TSPAN12-612B
		TSPAN12-612-BR	TCACAAGAAAAGTGTGAGCAGTGCCTTGTGATACCAG
		TSPAN12-612-CF	TGCTCACACTTTTCTTGTGACAGTGGCAGGGATGAGT	TSPAN12-612C
		TSPAN12-612-CR	TTAAACGGGCCCICTAGACTCGAGCTACTGAGGGAC ATGACAGGTGCTGAGA
	FEVR 50	TSPAN12-149-AF	AAGCTTGGTACCGAGCTCGGATCCATCGCTGCCGTTT TGCCCTTGGGAGTAG	TSPAN12-149A
		TSPAN12-149-BF	ATTACTGAACCCCTAAGTAGTATGTCATAATTTTCTTA TCTATGAGTAG
		TSPAN12-149-AR	CTACTTAGGGGTTCAGTAATAGTATTTAATTGCTTCCTTG	TSPAN12-149B
		TSPAN12-149-BR	TTAAACGGGCCCTCTAGACTCGAGCCATGCAAGAAGCA ACAGATTTCTTTTC
	FEVR 104	TSPAN12-360-AF	AAGCTTGGTACCGAGCTCGGATCCGGTAGAGGAAGCAG TCATTTTGACTTAC	TSPAN12-360A
		TSPAN12-360-AR	ACCTAATTCCCAGTTCCTTTATGGCTTCTCAGTTCCAGTOCC
		TSPAN12-360-BF	AAGGAACTGGGAATTAGTTCCCCTTTCTTGGAGAACTTGATT	TSPAN12-360B
		TSPAN12-360-BR	ACAAATAACCAAGTAGCCAAGTGTGGAACTGTGAGAGTGTTT
		TSPAN12-360-CF	TTGGCTACTTGGTTATTTGTTATGTGAAAGTCTTCAGTATGT	TSPAN12-360C
		TSPAN12-360-CR	TTAAACGGGCCCTCTAGACTCGAGCTCTCTCTGAAAAAAA TTCCAAGCATGA
	Supplementary Table 2. The primers uesd in Amplification product identification.
		Name	Primer Sequence(5'→3')
		β-globin intron-F	GATATACACTGTTTGAGATGAGGA
		TSPAN12-612-CX-1R	GAAAACTTCTGCTAAAATGG
		TSPAN12-149-CX-1R	ATTTTTGCTAGAACACGATG
		TSPAN12-360-CX-1R	GGTGTTCAAGAATTTTCAAACC
	Supplementary Table 3. The primers uesd in RT-PCR.
		Name	Primer Sequence(5'→3')
		MiniRT-F	GGCTAACTAGAGAACCCACTGCTTA
		TSPAN12-360-RT-R	CTCTCTCTGAAAAAAATTCCAAGCATGAG
		TSPAN12-149-RT-R	CCATGCAAGAAGCAACAGATTTCTTT
		TSPAN12-612-RT-R	CTACTGAGGGACATGACAGGTGC
